# Supplementary material for: Study on the Antioxidant Effect of Tanshinone IIA on Diabetic Retinopathy and Its Mechanism Based on Integrated Pharmacology
Source: Evid Based Complement Alternat Med. 2022 Nov 17;2022:9990937. doi: 10.1155/2022/9990937 (PMC9691304; doi:10.1155/2022/9990937)
Supplement: Supplementary Materials — Table S1: tanshinone IIA potential targets and DR genes. Table S2: enrichment analysis results. [file 9990937.f1.zip]

Archive with 2 entries (2 files):
- 9990937.f1/Table S1.pdf
- 9990937.f1/Table S2.pdf
